# Supplementary material for: Development of a pentavalent broadly protective nucleoside-modified mRNA vaccine against influenza B viruses
Source: Nat Commun. 2022 Aug 9;13:4677. doi: 10.1038/s41467-022-32149-8 (PMC9362976; doi:10.1038/s41467-022-32149-8)
Supplement: Supplementary file 4 — Source data file [file 41467_2022_32149_MOESM4_ESM.xlsx]

## Sheet: Figure 1a
Luc	HA (Phuket)
0.48	46.9

## Sheet: Figure 1b
Luc	HA (Colorado)
0.19	57.5

## Sheet: Figure 1c
Luc	NA (Colorado)
0.46	73.9

## Sheet: Figure 1d
NP	56 kDa		anti-NP						anti-GAPDH
GAPDH	37 kDa

## Sheet: Figure 3a
	B/Phu HA																									B/Col HA
Prime-only	30676	12302	14811	20043	16908	19365	51098	9266	32651	20491	10825	14419	15095	5976	6847	32876	20564	23909	13886	18512	9522	29813	7953	18550	14042	2989	5142	4045	1238	1855	1550	2424	981.5	3063	10795	1592	417.6	1027	975.4	1325	827.6	2083	2392	798.5	3849	1599	1619	959.9	1432
Prime-boost	520245	439750	652388	366475	328666	455977	593456	481237	450367	321583																72135	69670	33590	38128	120299	35564	62147	80581	51430
[truncated: 151 more columns]

## Sheet: Figure 3b
	B/Phu HA																									B/Col HA
Prime-only	4356	2610	2288	2831	2321	2426	3705	1171	2873	3166	265.3	5115	6295	5411	4834	2957	2265	4754	5310	2633	3187	1633	1116	3116	3102	42931	41555	89109	30490	41691	42465	59644	56948	72826	72492	37484	64850	39159	84951	38555	20950	59851	67240	25251	84581	65475	27581	46758	32869
Prime-boost	116732	136619	151865	73855	35341	53736	120481	73941	44731	53869																362896	421212	328038	254946	361421	352421	494813	463716	364975
[truncated: 151 more columns]

## Sheet: Figure 3c
	B/Phu HA										B/Col HA										B/Col NA										B/Col NP										B/Col M2
Prime-only	50	50	50	50	50	50	50	50	50	50	50	50	50	50	50	50	50	50	50	50	17827.1	23981.2	15311.9	20504.1	6826.13	13843.1	15007.9	11657.5	23289.7	23606.3	50	50	50	50	50	50	50	50	50	50	50	50	50	50	50	50	50	50	50
Prime-boost	50	50	50	50	50	50	50	50	50	50	50	50	50	50	50	50	50	50	50	50	152919	139716	104678	159998	171935	152919	139716	104678	159998	171935	50	50	50	50	50	50	50	50	50	50	50	50	50	50	50	50	50	50	50
[truncated: 31 more columns]

## Sheet: Figure 3d
	B/Phu HA																									B/Col HA
Prime-only	50	50	50	50	50	50	50	50	50	50	50	50	50	50	50	50	50	50	50	50	50	50	50	50	50	50	50	50	50	50	50	50	50	50	50	50	50	50	50	50	50	50	50	50	50	50	50	50	50
Prime-boost	50	50	50	50	50	50	50	50	50	50																50	50	50	50	50	50	50	50	50	50
[truncated: 151 more columns]

## Sheet: Figure 3e
	B/Phu HA										B/Col HA										B/Col NA										B/Col NP										B/Col M2
Prime-only	50	50	50	50	50	50	50	50	50	50	50	50	50	50	50	50	50	50	50	50	50	50	50	50	50	50	50	50	50	50	101914	73857	21604	62123	68995	101914	73857	21604	62123	68995	50	50	50	50	50	50	50	50	50
Prime-boost	50	50	50	50	50	50	50	50	50	50	50	50	50	50	50	50	50	50	50	50	50	50	50	50	50	50	50	50	50	50	986303	687186	692678	588321	792750	727024	755962	671000	580686	624456	50	50	50	50	50	50	50	50	50
[truncated: 31 more columns]

## Sheet: Figure 3f
	B/Phu HA					B/Col HA					B/Col NA					B/Col NP					B/Col M2					Pentavalent (5 μg)					Pentavalent (1 μg)					Luciferase
Prime-only	50	50	50	50	50	50	50	50	50	50	50	50	50	50	50	50	50	50	50	50	50	50	50	50	50	50	50	50	50	50	50	50	50	50	50	50	50	50	50	50
Prime-boost	50	50	50	50	50	50	50	50	50	50	50	50	50	50	50	50	50	50	50	50	7840	10005	1003	2300	2033	3902	3002	8930	3004	4004	3000	800	1455	3004	3002	50	50	50	50	50

[truncated: 38 more sheets: Figure 4a, Figure 4b, Figure 4c, Figure 4d, Figure 4e, Figure 4f, Figure 5b, Figure 5c, Figure 5d, Figure 5e, Figure 6a, Figure 6b, Figure 6c, Figure 6d, Figure 6 e, Figure 6f, Figure 6g, Figure 6h, Figure 6i, Figure 6j …]
